# Supplementary material for: Genetic parameters for novel climatic resilience indicators derived from automatically-recorded vaginal temperature in lactating sows under heat stress conditions
Source: Genet Sel Evol. 2024 Jun 10;56:44. doi: 10.1186/s12711-024-00908-4 (PMC11163738; doi:10.1186/s12711-024-00908-4)
Supplement: Supplementary file 1 — Additional file 1: Table S1. Spearman rank correlations based on the GEBV between Skew(Med), HSUA, HSUB, Nor_medvar, HSD, and MaxTv indicators derived from vaginal temperatures in lactating sows. Table S1 contains two sheets (a) ranking list of the top 100 individuals with the highest GEBV and (b) ranking list of the bottom 100 individuals with the highest GEBV. [file 12711_2024_908_MOESM1_ESM.xlsx]

## Sheet: Sheet1
Additional file 1. a) Top 100 with highest GEBV individuals ranking list
Ranking	HSD	MaxTv	HSUA	HSUB	Nor_medvar
1	62364	62364	62364	62364	85037
2	72852	71910	78179	78179	75199
3	73937	85037	88437	88437	87875
4	88437	87365	71910	71910	75163
5	73944	88158	73944	73944	83611
6	71910	87875	78045	78045	89316
7	78045	88437	78204	78204	68987
8	74253	73937	65464	65464	70318
9	74625	78841	74870	74870	84084
10	78179	78745	68212	68212	89282
11	73950	74625	75340	75340	76143
12	78204	74575	73937	73937	78748
13	75340	74657	78545	78545	74659
14	78709	79691	61329	61329	86911
15	65464	78159	69705	69705	88158
16	69862	89928	84396	84396	81415
17	74517	86887	78285	78285	84922
18	79430	89416	82702	82702	88487
19	75114	68212	79691	79691	85438
20	78841	75340	78159	78159	65951
21	68212	88908	68553	68553	75196
22	78059	75114	78709	78709	70274
23	68765	83239	75332	75332	79055
24	84396	75332	88658	88658	84273
25	71531	73667	74253	74253	83659
26	89396	87484	73950	73950	71910
27	73667	61329	87365	87365	76023
28	82702	89412	75114	75114	67300
29	86396	75163	68865	68865	79078
30	89416	80684	74517	74517	78872
31	78545	88658	86896	86896	75581
32	82524	89048	71531	71531	78745
33	86887	62840	66229	66229	78038
34	62840	74253	78504	78504	83178
35	88258	65464	77395	77395	76969
36	84333	67405	70918	70918	86887
37	84462	75118	65099	65099	79412
38	73037	72852	72852	72852	77071
39	89810	86396	78529	78529	79493
40	87484	79078	82531	82531	79793
41	69566	74579	83732	83732	89928
42	88917	88503	78059	78059	78841
43	68865	84273	63029	63029	86582
44	74870	78179	69238	69238	69797
45	65219	78285	70071	70071	88716
46	82773	70071	78657	78657	88908
47	74575	89810	69862	69862	76946
48	75118	74504	74657	74657	84644
49	82630	75092	87484	87484	85443
50	69978	78657	79520	79520	78886
51	73514	82524	82524	82524	78891
52	87365	79430	69566	69566	71357
53	83239	89282	74931	74931	84693
54	69797	68865	73667	73667	80684
55	66864	75581	84333	84333	84023
56	89928	83469	70965	70965	79641
57	74657	84396	79692	79692	74575
58	87827	90118	73654	73654	79992
59	80684	66069	86396	86396	80357
60	89083	69566	72966	72966	84828
61	74480	82597	84497	84497	81146
62	78285	78059	74857	74857	74579
63	83732	78045	80284	80284	73544
64	68942	84497	74416	74416	68212
65	78504	83082	88541	88541	78285
66	66229	65735	79759	79759	71531
67	72175	73833	86887	86887	86879
68	86896	78529	79323	79323	84661
69	84828	70437	87717	87717	77518
70	67405	86896	71374	71374	79511
71	68907	73950	82913	82913	88503
72	74504	74870	70748	70748	84660
73	68701	84922	69475	69475	84316
74	72459	84828	70622	70622	81676
75	84497	89014	62840	62840	88550
76	75332	73944	78456	78456	88305
77	77725	71531	80131	80131	87699
78	83703	88541	79461	79461	88451
79	89298	86879	81786	81786	86396
80	88658	78872	87557	87557	77821
81	89048	72966	66864	66864	88197
82	75092	78038	69161	69161	72966
83	88158	81146	89014	89014	79323
84	71357	75199	85037	85037	85297
85	72907	75275	61380	61380	71217
86	79691	65607	70437	70437	87365
87	79645	68942	83080	83080	78159
88	88541	82775	77261	77261	79756
89	77880	84435	72459	72459	77358
90	71841	72175	79645	79645	83047
91	78159	81676	79430	79430	69568
92	87875	83967	86860	86860	80192
93	79461	88917	77880	77880	63641
94	68500	68765	74480	74480	69829
95	83967	79323	74575	74575	79699
96	65735	78504	74579	74579	67405
97	82775	68500	66938	66938	88815
98	89412	85443	76235	76235	88634
99	70071	65219	68942	68942	84079
100	82597	88683	81686	81686	79602
HSD: the length of time during which the body temperature of each individual remained above the heat stress threshold value for each collection day; MaxTv: the highest TV of each collection day for each individual; Nor_medvar: normalized median TV multiplied by the normalized TV variance; HSUB: the sum of the Tv below the HS threshold during the whole data collection period.

## Sheet: Sheet2
Additional file 1. b) Bottom 100 with highest GEBV individuals ranking list
Ranking	HSD	MaxTv	HSUA	HSUB	Nor_medvar
1	82864	69611	69611	69611	66126
2	67931	68845	70641	70641	84050
3	80572	80572	64840	64840	82864
4	64840	72768	67931	67931	74658
5	83828	75621	87978	87978	72798
6	88762	67931	72768	72768	83921
7	79861	82864	65059	65059	78934
8	83420	84050	80572	80572	69597
9	70410	64738	76086	76086	73466
10	84605	83828	68845	68845	79544
11	87958	83500	64738	64738	69477
12	83767	79861	68285	68285	69507
13	68845	70376	68573	68573	82611
14	84050	83767	68436	68436	89941
15	71675	66870	68134	68134	69241
16	79544	66126	67701	67701	78874
17	74514	68134	66477	66477	84465
18	68436	78055	75621	75621	80003
19	64738	70641	78055	78055	84991
20	71227	64840	75847	75847	75621
21	68134	78934	71675	71675	64347
22	66015	76086	74225	74225	88762
23	80418	79953	68713	68713	88422
24	68004	75628	87114	87114	80572
25	70376	69679	66816	66816	64840
26	83500	69398	79431	79431	70376
27	69398	82578	70688	70688	78728
28	89192	83921	82611	82611	74743
29	80623	87978	78510	78510	79953
30	79953	71043	70376	70376	88602
31	87978	82611	69398	69398	88318
32	66816	74225	64202	64202	63225
33	78850	66816	71043	71043	66870
34	66870	87832	79861	79861	83500
35	83874	70410	79654	79654	68589
36	88318	68340	68236	68236	71043
37	70688	74514	84461	84461	68845
38	87832	80418	69830	69830	72768
39	77781	79214	69635	69635	74484
40	79652	68436	70900	70900	84181
41	71043	69494	82864	82864	67701
42	74225	89941	72714	72714	68340
43	69650	88762	83767	83767	67931
44	82578	80003	69241	69241	73842
45	83714	79165	69576	69576	68897
46	68573	79544	77228	77228	70082
47	83837	88777	80418	80418	82869
48	78514	87958	68607	68607	79110
49	83961	69650	73842	73842	68086
50	79431	78147	69494	69494	74639
51	76165	78514	78514	78514	69398
52	75847	69477	64478	64478	70410
53	82611	68573	68675	68675	83947
54	82113	83945	83500	83500	80623
55	81326	69765	72103	72103	69449
56	83690	65697	69765	69765	87479
57	83921	67701	74514	74514	70915
58	74107	83271	75628	75628	83945
59	89941	73842	78025	78025	84769
60	76086	68285	69473	69473	87500
61	89119	75847	83414	83414	87958
62	70900	68004	78147	78147	89261
63	79214	68607	79544	79544	83714
64	88648	71675	78358	78358	70641
65	70641	73466	83271	83271	73951
66	69765	69576	87798	87798	64128
67	69494	83714	77125	77125	69845
68	83965	89119	79652	79652	68111
69	67701	82530	89871	89871	83767
70	74582	81957	87615	87615	78774
71	75628	68589	68340	68340	82876
72	73842	74668	65697	65697	67186
73	83743	77781	82578	82578	68134
74	83978	71227	76910	76910	79861
75	79232	72105	79214	79214	89871
76	88295	83420	67996	67996	83932
77	83629	69241	83945	83945	84605
78	88602	87798	69582	69582	87802
79	78897	83961	83828	83828	83961
80	64085	78510	74668	74668	78557
81	79365	73324	77648	77648	77648
82	79062	67149	89119	89119	79195
83	67577	79431	65305	65305	65780
84	78147	84605	73951	73951	89933
85	69473	72103	71238	71238	67244
86	87764	89871	71227	71227	83828
87	78510	88602	68004	68004	72431
88	86042	69830	79697	79697	79732
89	70196	89192	89192	89192	88890
90	74743	77125	69477	69477	82530
91	82402	67577	68589	68589	89192
92	81957	79652	86042	86042	82177
93	78262	79365	83961	83961	68342
94	88777	69597	88868	88868	79365
95	70668	79071	83629	83629	83076
96	89061	82113	74342	74342	80145
97	72160	67996	64611	64611	82847
98	89921	63225	73324	73324	73736
99	78330	89261	67676	67676	84692
100	64409	88283	64409	64409	88667
HSD: the length of time during which the body temperature of each individual remained above the heat stress threshold value for each collection day; MaxTv: the highest TV of each collection day for each individual; Nor_medvar: normalized median TV multiplied by the normalized TV variance; HSUB: the sum of the Tv below the HS threshold during the whole data collection period.
